# Supplementary material for: Extract from the Macroalgae Ulva rigida Induces Table Grapes Resistance to Botrytis cinerea
Source: Foods. 2022 Feb 28;11(5):723. doi: 10.3390/foods11050723 (PMC8909532; doi:10.3390/foods11050723)
Supplement: Supplementary file 1 [file foods-11-00723-s001.zip]

Archive with 1 entries (1 files):
- foods-1582913-supplementary.pdf
